# Supplementary material for: Definitions and Assessment Methods of ‘Home Cooking’ in Studies with Dietary Variables: A Scoping Review
Source: Nutrients. 2022 Aug 15;14(16):3344. doi: 10.3390/nu14163344 (PMC9412361; doi:10.3390/nu14163344)
Supplement: Supplementary file 1 [file nutrients-14-03344-s001.zip]

Archive with 1 entries (1 files):
- nutrients-1815808-supplementary-v2.pdf
